# Supplementary material for: Short-term exposure to traffic-related air pollution and dynamic brain connectivity in adolescents
Source: Dev Cogn Neurosci. 2025 May 27;74:101574. doi: 10.1016/j.dcn.2025.101574 (PMC12169711; doi:10.1016/j.dcn.2025.101574)
Supplement: Supplementary file 2 — Supplementary material [file mmc2.xlsx]

## Sheet: Sheet 1
eTable1. Sociodemographic characteristics of the participants included and excluded in the analyses of the study
		Home			School
Variables	Categories	Participants (n=3608)	Non-participants (n=5999)	p-value	Participants (n=2305)	Non-participants (n=7302)	p-value
Participant's sex (%)	Boy	48.0	51.3	<0.001	46.9	51.1	<0.001
	Girl	52.0	46.9		53.1	47.5
	Missing rate	0.0	1.8		0.0	1.4
Maternal education level (%)	High	47.3	31.6	<0.001	46.2	34.7	<0.001
	Medium	38.6	41.4		39.9	40.5
	Low	6.1	12.2		6.2	11.1
	Missing rate	8.0	14.9		7.7	13.7
Paternal education level (%)	High	35.1	22.4	<0.001	34.5	24.9	<0.001
	Medium	24.7	20.5		25.2	21.1
	Low	3.9	4.8		3.7	4.7
	Missing rate	36.3	52.3		36.7	49.4
Maternal national origin (%)	Netherlands	56.4	40.6	<0.001	57.1	43.1	<0.001
	Morocco	4.7	7.2		5.1	6.6
	Surinam	7.5	8.8		8.1	8.3
	Turkey	5.8	9.7		5.0	9.2
	Other European	7.6	7.3		7.3	7.5
	Other non-European	15.7	16.8		15.4	16.7
	Missing rate	2.2	9.8		2.0	8.5
Paternal national origin (%)	Netherlands	57.2	38.1	<0.001	57.1	41.5	<0.001
	Morocco	4.7	7.0		5.0	6.4
	Surinam	6.7	7.4		7.5	7.0
	Turkey	5.6	8.1		4.6	8.0
	Other European	5.0	5.0		4.9	5.0
	Other non-European	14.9	14.7		15.1	14.7
	Missing rate	6.0	19.8		5.7	17.4
Marital status (%)	Married/living together	81.5	71.2	<0.001	81.5	73.1	<0.001
	No partner	10.4	14.1		10.8	13.3
	Missing rate	8.1	14.7		7.7	13.6
Monthly household income during pregnancy (%)	> 2200 euro	49.6	30.1	<0.001	49.3	33.7	<0.001
	1600-2200 euro	11.1	9.9		11.5	10.0
	900-1600 euro	11.2	13.4		11.1	13.0
	<900 euro	5.9	10.3		5.7	9.6
	Missing rate	22.3	36.3		22.3	33.8
Maternal smoking during pregnancy (%)	Never smoked during pregnancy	67.7	58.6	<0.001	66.5	60.6	<0.001
	Smoked until pregnancy was known	7.7	6.9		8.3	6.9
	Continued smoking in pregnancy	12.4	16.9		13.1	15.9
	Missing rate	12.2	17.6		12.1	16.6
Maternal alcohol consumption during pregnancy (%)	Never drank during pregnancy	33.1	42.4	<0.001	33.1	40.7	<0.001
	Drank until pregnancy was known	11.9	9.9		11.9	10.3
	Continued drinking occasionally	30.3	22.8		30.1	24.2
	Continued drinking frequently (1 or more glass/week for at least 2 trimesters)	8.3	4.4		8.4	5.0
	Missing rate	16.4	20.5		16.4	19.8
Folic acid supplementation during pregnancy (%)	No	14.4	23.0	<0.001	13.8	21.7	<0.001
	Start 1st 10 weeks	22.1	20.1		21.8	20.6
	Start periconceptional	33.4	22.6		33.8	24.4
	Missing rate	30.1	34.3		30.6	33.4
Parity (%)	Nulliparous	55.2	51.9	<0.001	52.9	53.2	<0.001
	1 child	29.8	28.4		31.8	28.0
	2+ children	11.8	15.7		11.9	14.9
	Missing rate	3.3	4.0		3.3	3.9
Season of birth (%)	Winter	22.2	23.1	0.002	23.1	22.7	<0.001
	Spring	24.5	20.9		26.4	20.9
	Summer	26.6	26.2		26.4	26.4
	Autumn	26.7	28.0		24.1	28.6
	Missing rate	0.0	1.8		0.0	1.4
Maternal age at intake (mean, SD)		31.0 (4.9)	29.2 (5.5)	<0.001	31.1 (5.0)	29.5 (5.4)	<0.001
	Missing rate	0.0	0.0		0.0	0.0
Paternal age (mean, SD)		33.7 (5.6)	32.5 (6.2)	<0.001	33.8 (5.6)	32.7 (6.1)	<0.001
	Missing rate	14.4	28.3		14.0	25.9
Maternal pre-pregnancy body mass index (kg/m2) (mean, SD)		23.5 (4.0)	23.8 (4.6)	0.591	23.5 (4.0)	23.7 (4.5)	0.870
	Missing rate	24.8	28.2		25.2	27.5
Paternal pre-pregnancy body mass index (kg/m2) (mean, SD)		25.3 (3.4)	25.3 (3.6)	0.803	25.2 (3.3)	25.3 (3.6)	0.650
	Missing rate	28.4	39.1		28.9	37.0
Maternal intelligence quotient score (mean, SD)		97.6 (14.7)	93.6 (15.8)	<0.001	97.8 (14.5)	94.6 (15.7)	<0.001
	Missing rate	10.3	49.5		8.7	43.0
Residential surrounding greenness during pregnancy (mean, SD)		0.4 (0.1)	0.4 (0.1)	0.191	0.4 (0.1)	0.4 (0.1)	0.026
	Missing rate	10.1	17.2		8.9	16.3
Socioeconomic status neighborhood during pregnancy (mean, SD)		-0.9 (1.4)	-1.2 (1.4)	<0.001	-0.8 (1.4)	-1.2 (1.4)	<0.001
	Missing rate	0.1	1.6		0.2	1.3
Chi-square test was used to compare the frequencies of the categorical variables between groups of participants (included sample vs excluded sample), and Wilcoxon rank sum test was used to compare the continuous values
